# Supplementary material for: Consistency and flexibility in solving spatial tasks: different horses show different cognitive styles
Source: Sci Rep. 2017 Nov 29;7:16557. doi: 10.1038/s41598-017-16729-z (PMC5707407; doi:10.1038/s41598-017-16729-z)
Supplement: Supplementary file 3 — Supplementary Dataset [file 41598_2017_16729_MOESM3_ESM.xlsx]

## Sheet: Foglio1
Consistency and flexibility in solving spatial tasks: different horses show different cognitive styles Paolo Baragli 1,4 *, Valentina Vitale 2, Claudio Sighieri 1, Antonio Lanatà 3, Elisabetta Palagi 4,5, Adam R Reddon 6,7 1 Department of Veterinary Sciences, University of Pisa, Italy. 2 Unitat Equina, Fundació Hospital Clìnic Veterinari, Universitat Autònoma de Barcelona, Spain. 3 Department of …
ID animale	Simmetrico (0) asimmetrico (1)	Breve (0) Lunga (1)	Indice breve lungo	TIME (in sec)	Time (sec medio per 5 prove)	SE (mean TIME)	SDNN (valore medio su 5 prove)	RMSSD (valore medio su 5 prove)	Task order	day order	Indice di lateralizzazione	Indice di lateralizzazione direzionale (-S; +D)	Ils-Ila (più valore alto, più diff di comportamento lateralizzato tra la prima e la seconda prova)	valore assoluto	NL(0); WL(1); SL(2)	AGE (in years)
H1	0			16	*				1	1	0.867	0.867	0.267	0.267	1	16
H1	0			35	*				2	1	0.867	0.867	0.267	0.267	1	16
H1	0			27	*				3	1	0.867	0.867	0.267	0.267	1	16
H1	0			23	*				4	1	0.867	0.867	0.267	0.267	1	16
H1	0			18	23.8				5	1	0.867	0.867	0.267	0.267	1	16
H1	0			16	*				6	2	0.867	0.867	0.267	0.267	1	16
H1	0			16	*				7	2	0.867	0.867	0.267	0.267	1	16
H1	0			21	*				8	2	0.867	0.867	0.267	0.267	1	16
H1	0			14	*				9	2	0.867	0.867	0.267	0.267	1	16
H1	0			18	17		108.3	64	10	2	0.867	0.867	0.267	0.267	1	16
H1	0			12	*				11	3	0.867	0.867	0.267	0.267	1	16
H1	0			20	*				12	3	0.867	0.867	0.267	0.267	1	16
H1	0			57	*				13	3	0.867	0.867	0.267	0.267	1	16
H1	0			52	*				14	3	0.867	0.867	0.267	0.267	1	16
H1	0			14	31		161.4	62.7	15	3	0.867	0.867	0.267	0.267	1	16
H1	1	0		18	*				1	1	0.6	0.6	0.267	0.267	1	16
H1	1	0		138	*				2	1	0.6	0.6	0.267	0.267	1	16
H1	1	0		20	*				3	1	0.6	0.6	0.267	0.267	1	16
H1	1	0		19	*				4	1	0.6	0.6	0.267	0.267	1	16
H1	1	0	1	31	45.2		136.5	66.8	5	1	0.6	0.6	0.267	0.267	1	16
H1	1	1		22	*				6	2	0.6	0.6	0.267	0.267	1	16
H1	1	0		18	*				7	2	0.6	0.6	0.267	0.267	1	16
H1	1	1		25	*				8	2	0.6	0.6	0.267	0.267	1	16
H1	1	0		25	*				9	2	0.6	0.6	0.267	0.267	1	16
H1	1	1	-0.2	26	23.2		132.4	58.6	10	2	0.6	0.6	0.267	0.267	1	16
H1	1	1		35	*				11	3	0.6	0.6	0.267	0.267	1	16
H1	1	0		24	*				12	3	0.6	0.6	0.267	0.267	1	16
H1	1	0		25	*				13	3	0.6	0.6	0.267	0.267	1	16
H1	1	0		22	*				14	3	0.6	0.6	0.267	0.267	1	16
H1	1	0	0.6	68	34.8		110.4	48.8	15	3	0.6	0.6	0.267	0.267	1	16
H2	0			22	*				1	1	1	1	0.133	0.133	2	8
H2	0			42	*				2	1	1	1	0.133	0.133	2	8
H2	0			24	*				3	1	1	1	0.133	0.133	2	8
H2	0			27	*				4	1	1	1	0.133	0.133	2	8
H2	0			38	30.6				5	1	1	1	0.133	0.133	2	8
H2	0			35	*				6	2	1	1	0.133	0.133	2	8
H2	0			22	*				7	2	1	1	0.133	0.133	2	8
H2	0			31	*				8	2	1	1	0.133	0.133	2	8
H2	0			31	*				9	2	1	1	0.133	0.133	2	8
H2	0			29	29.6		212.3	59.3	10	2	1	1	0.133	0.133	2	8
H2	0			18	*				11	3	1	1	0.133	0.133	2	8
H2	0			19	*				12	3	1	1	0.133	0.133	2	8
H2	0			20	*				13	3	1	1	0.133	0.133	2	8
H2	0				*				14	3	1	1	0.133	0.133	2	8
H2	0			27	21		110.9	88	15	3	1	1	0.133	0.133	2	8
H2	1	0		22	*				1	1	0.867	0.867	0.133	0.133	2	8
H2	1	1		27	*				2	1	0.867	0.867	0.133	0.133	2	8
H2	1	0		36	*				3	1	0.867	0.867	0.133	0.133	2	8
H2	1	0		29	*				4	1	0.867	0.867	0.133	0.133	2	8
H2	1	1	0.2	18	26.4		107.8	57.9	5	1	0.867	0.867	0.133	0.133	2	8
H2	1	1		35	*				6	2	0.867	0.867	0.133	0.133	2	8
H2	1	0		18	*				7	2	0.867	0.867	0.133	0.133	2	8
H2	1	1		29	*				8	2	0.867	0.867	0.133	0.133	2	8
H2	1	0		19	*				9	2	0.867	0.867	0.133	0.133	2	8
H2	1	1	-0.2	41	28.4		104.1	55.5	10	2	0.867	0.867	0.133	0.133	2	8
H2	1	0		27	*				11	3	0.867	0.867	0.133	0.133	2	8
H2	1	0		18	*				12	3	0.867	0.867	0.133	0.133	2	8
H2	1	0		18	*				13	3	0.867	0.867	0.133	0.133	2	8
H2	1	1		26	*				14	3	0.867	0.867	0.133	0.133	2	8
H2	1	0	0.6	26	23		91.3	54.8	15	3	0.867	0.867	0.133	0.133	2	8
H3	0			29	*				1	1	0.467	0.467	0.4	0.4	0	17
H3	0			44	*				2	1	0.467	0.467	0.4	0.4	0	17
H3	0			28	*				3	1	0.467	0.467	0.4	0.4	0	17
H3	0			25	*				4	1	0.467	0.467	0.4	0.4	0	17
H3	0			53	35.8				5	1	0.467	0.467	0.4	0.4	0	17
H3	0			31	*				6	2	0.467	0.467	0.4	0.4	0	17
H3	0			22	*				7	2	0.467	0.467	0.4	0.4	0	17
H3	0			59	*				8	2	0.467	0.467	0.4	0.4	0	17
H3	0			35	*				9	2	0.467	0.467	0.4	0.4	0	17
H3	0			51	39.6		116	101.4	10	2	0.467	0.467	0.4	0.4	0	17
H3	0			15	*				11	3	0.467	0.467	0.4	0.4	0	17
H3	0			29	*				12	3	0.467	0.467	0.4	0.4	0	17
H3	0			44	*				13	3	0.467	0.467	0.4	0.4	0	17
H3	0			25	*				14	3	0.467	0.467	0.4	0.4	0	17
H3	0			24	27.4		125.7	96.3	15	3	0.467	0.467	0.4	0.4	0	17
H3	1	1		22	*				1	1	0.067	0.067	0.4	0.4	0	17
H3	1	0		41	*				2	1	0.067	0.067	0.4	0.4	0	17
H3	1	0		70	*				3	1	0.067	0.067	0.4	0.4	0	17
H3	1	1		52	*				4	1	0.067	0.067	0.4	0.4	0	17
H3	1	0	0.2	30	43		101	84.5	5	1	0.067	0.067	0.4	0.4	0	17
H3	1	1		115	*				6	2	0.067	0.067	0.4	0.4	0	17
H3	1	0		96	*				7	2	0.067	0.067	0.4	0.4	0	17
H3	1	1		173	*				8	2	0.067	0.067	0.4	0.4	0	17
H3	1	0		164	*				9	2	0.067	0.067	0.4	0.4	0	17
H3	1	0	0.2	40	117.6		103.1	76.9	10	2	0.067	0.067	0.4	0.4	0	17
H3	1	0		30	*				11	3	0.067	0.067	0.4	0.4	0	17
H3	1	1		77	*				12	3	0.067	0.067	0.4	0.4	0	17
H3	1	0		129	*				13	3	0.067	0.067	0.4	0.4	0	17
H3	1	1		161	*				14	3	0.067	0.067	0.4	0.4	0	17
H3	1	0	0.2	64	92.2		134.6	72.6	15	3	0.067	0.067	0.4	0.4	0	17
H4	0			23	*				1	1	1	-1	0	0	2	13
H4	0			24	*				2	1	1	-1	0	0	2	13
H4	0			22	*				3	1	1	-1	0	0	2	13
H4	0			28	*				4	1	1	-1	0	0	2	13
H4	0			36	26.6				5	1	1	-1	0	0	2	13
H4	0			15	*				6	2	1	-1	0	0	2	13
H4	0			11	*				7	2	1	-1	0	0	2	13
H4	0			9	*				8	2	1	-1	0	0	2	13
H4	0			10	*				9	2	1	-1	0	0	2	13
H4	0			9	10.8		96.3	47.1	10	2	1	-1	0	0	2	13
H4	0			11	*				11	3	1	-1	0	0	2	13
H4	0			9	*				12	3	1	-1	0	0	2	13
H4	0			10	*				13	3	1	-1	0	0	2	13
H4	0			10	*				14	3	1	-1	0	0	2	13
H4	0			27	13.4		146.1	68.6	15	3	1	-1	0	0	2	13
H4	1	1		27	*				1	1	1	-1	0	0	2	13
H4	1	0		27	*				2	1	1	-1	0	0	2	13
H4	1	1		49	*				3	1	1	-1	0	0	2	13
H4	1	1		22	*				4	1	1	-1	0	0	2	13
H4	1	0	-0.2	22	29.4		157.6	57.8	5	1	1	-1	0	0	2	13
H4	1	0		23	*				6	2	1	-1	0	0	2	13
H4	1	1		59	*				7	2	1	-1	0	0	2	13
H4	1	0		19	*				8	2	1	-1	0	0	2	13
H4	1	1		15	*				9	2	1	-1	0	0	2	13
H4	1	0	0.2	40	31.2		79.8	35.3	10	2	1	-1	0	0	2	13
H4	1	0		21	*				11	3	1	-1	0	0	2	13
H4	1	1		83	*				12	3	1	-1	0	0	2	13
H4	1	1		100	*				13	3	1	-1	0	0	2	13
H4	1	0		13	*				14	3	1	-1	0	0	2	13
H4	1	1	-0.2	34	50.2		115.5	55.8	15	3	1	-1	0	0	2	13
H5	0			10	*				1	1	0.867	-0.867	0.8	0.8	1	14
H5	0			10	*				2	1	0.867	-0.867	0.8	0.8	1	14
H5	0			10	*				3	1	0.867	-0.867	0.8	0.8	1	14
H5	0			13	*				4	1	0.867	-0.867	0.8	0.8	1	14
H5	0			9	10.4				5	1	0.867	-0.867	0.8	0.8	1	14
H5	0			9	*				6	2	0.867	-0.867	0.8	0.8	1	14
H5	0			9	*				7	2	0.867	-0.867	0.8	0.8	1	14
H5	0			8	*				8	2	0.867	-0.867	0.8	0.8	1	14
H5	0			9	*				9	2	0.867	-0.867	0.8	0.8	1	14
H5	0			8	8.6		232	96.6	10	2	0.867	-0.867	0.8	0.8	1	14
H5	0			9	*				11	3	0.867	-0.867	0.8	0.8	1	14
H5	0			10	*				12	3	0.867	-0.867	0.8	0.8	1	14
H5	0			8	*				13	3	0.867	-0.867	0.8	0.8	1	14
H5	0			9	*				14	3	0.867	-0.867	0.8	0.8	1	14
H5	0			9	9		201.6	123.3	15	3	0.867	-0.867	0.8	0.8	1	14
H5	1	1		17	*				1	1	0.067	-0.067	0.8	0.8	1	14
H5	1	0		11	*				2	1	0.067	-0.067	0.8	0.8	1	14
H5	1	1		14	*				3	1	0.067	-0.067	0.8	0.8	1	14
H5	1	1		14	*				4	1	0.067	-0.067	0.8	0.8	1	14
H5	1	0	-0.2	11	13.4		186.8	109.5	5	1	0.067	-0.067	0.8	0.8	1	14
H5	1	0		14	*				6	2	0.067	-0.067	0.8	0.8	1	14
H5	1	0		10	*				7	2	0.067	-0.067	0.8	0.8	1	14
H5	1	0		13	*				8	2	0.067	-0.067	0.8	0.8	1	14
H5	1	0		11	*				9	2	0.067	-0.067	0.8	0.8	1	14
H5	1	0	1	10	11.6		160.4	95.4	10	2	0.067	-0.067	0.8	0.8	1	14
H5	1	1		18	*				11	3	0.067	-0.067	0.8	0.8	1	14
H5	1	0		11	*				12	3	0.067	-0.067	0.8	0.8	1	14
H5	1	0		12	*				13	3	0.067	-0.067	0.8	0.8	1	14
H5	1	1		14	*				14	3	0.067	-0.067	0.8	0.8	1	14
H5	1	0	0.2	11	13.2		163.3	88.2	15	3	0.067	-0.067	0.8	0.8	1	14
H6	0			12	*				1	1	1	1	0.933	0.933	1	8
H6	0			21	*				2	1	1	1	0.933	0.933	1	8
H6	0			17	*				3	1	1	1	0.933	0.933	1	8
H6	0			35	*				4	1	1	1	0.933	0.933	1	8
H6	0			33	23.6				5	1	1	1	0.933	0.933	1	8
H6	0			14	*				6	2	1	1	0.933	0.933	1	8
H6	0			17	*				7	2	1	1	0.933	0.933	1	8
H6	0			20	*				8	2	1	1	0.933	0.933	1	8
H6	0			10	*				9	2	1	1	0.933	0.933	1	8
H6	0			13	14.8		201.7	51.6	10	2	1	1	0.933	0.933	1	8
H6	0			9	*				11	3	1	1	0.933	0.933	1	8
H6	0			10	*				12	3	1	1	0.933	0.933	1	8
H6	0			10	*				13	3	1	1	0.933	0.933	1	8
H6	0			12	*				14	3	1	1	0.933	0.933	1	8
H6	0			17	11.6		146.5	94.1	15	3	1	1	0.933	0.933	1	8
H6	1	0		9	*				1	1	0.067	-0.067	0.933	0.933	1	8
H6	1	1		34	*				2	1	0.067	-0.067	0.933	0.933	1	8
H6	1	1		149	*				3	1	0.067	-0.067	0.933	0.933	1	8
H6	1	0		13	*				4	1	0.067	-0.067	0.933	0.933	1	8
H6	1	1	-0.2	31	47.2		147.5	65.5	5	1	0.067	-0.067	0.933	0.933	1	8
H6	1	1		14	*				6	2	0.067	-0.067	0.933	0.933	1	8
H6	1	0		23	*				7	2	0.067	-0.067	0.933	0.933	1	8
H6	1	0		46	*				8	2	0.067	-0.067	0.933	0.933	1	8
H6	1	1		16	*				9	2	0.067	-0.067	0.933	0.933	1	8
H6	1	0	0.2	22	24.2		133.1	44.6	10	2	0.067	-0.067	0.933	0.933	1	8
H6	1	1		35	*				11	3	0.067	-0.067	0.933	0.933	1	8
H6	1	1		24	*				12	3	0.067	-0.067	0.933	0.933	1	8
H6	1	1		26	*				13	3	0.067	-0.067	0.933	0.933	1	8
H6	1	0		11	*				14	3	0.067	-0.067	0.933	0.933	1	8
H6	1	1	-0.6	16	22.4		89	56	15	3	0.067	-0.067	0.933	0.933	1	8
H7	0			47	*				1	1	0.733	-0.733	-0.134	0.134	0	6
H7	0			39	*				2	1	0.733	-0.733	-0.134	0.134	0	6
H7	0			41	*				3	1	0.733	-0.733	-0.134	0.134	0	6
H7	0			21	*				4	1	0.733	-0.733	-0.134	0.134	0	6
H7	0			15	32.6				5	1	0.733	-0.733	-0.134	0.134	0	6
H7	0			68	*				6	2	0.733	-0.733	-0.134	0.134	0	6
H7	0			56	*				7	2	0.733	-0.733	-0.134	0.134	0	6
H7	0			67	*				8	2	0.733	-0.733	-0.134	0.134	0	6
H7	0			36	*				9	2	0.733	-0.733	-0.134	0.134	0	6
H7	0			71	59.6		71.2	65	10	2	0.733	-0.733	-0.134	0.134	0	6
H7	0			12	*				11	3	0.733	-0.733	-0.134	0.134	0	6
H7	0			14	*				12	3	0.733	-0.733	-0.134	0.134	0	6
H7	0			12	*				13	3	0.733	-0.733	-0.134	0.134	0	6
H7	0			14	*				14	3	0.733	-0.733	-0.134	0.134	0	6
H7	0			12	12.8		86.2	67.5	15	3	0.733	-0.733	-0.134	0.134	0	6
H7	1	1		21	*				1	1	0.867	-0.867	-0.134	0.134	0	6
H7	1	0		13	*				2	1	0.867	-0.867	-0.134	0.134	0	6
H7	1	1		49	*				3	1	0.867	-0.867	-0.134	0.134	0	6
H7	1	0		31	*				4	1	0.867	-0.867	-0.134	0.134	0	6
H7	1	0	0.2	18	26.4		75.4	68.6	5	1	0.867	-0.867	-0.134	0.134	0	6
H7	1	0		22	*				6	2	0.867	-0.867	-0.134	0.134	0	6
H7	1	1		22	*				7	2	0.867	-0.867	-0.134	0.134	0	6
H7	1	0		15	*				8	2	0.867	-0.867	-0.134	0.134	0	6
H7	1	1		18	*				9	2	0.867	-0.867	-0.134	0.134	0	6
H7	1	0	0.2	10	17.4		102.3	56	10	2	0.867	-0.867	-0.134	0.134	0	6
H7	1	0		15	*				11	3	0.867	-0.867	-0.134	0.134	0	6
H7	1	1		21	*				12	3	0.867	-0.867	-0.134	0.134	0	6
H7	1	1		21	*				13	3	0.867	-0.867	-0.134	0.134	0	6
H7	1	0		18	*				14	3	0.867	-0.867	-0.134	0.134	0	6
H7	1	1	-0.2	19	18.8		83.5	33.7	15	3	0.867	-0.867	-0.134	0.134	0	6
H8	0			19	*				1	1	0.333	0.333	0.133	0.133	0	7
H8	0			37	*				2	1	0.333	0.333	0.133	0.133	0	7
H8	0				*				3	1	0.333	0.333	0.133	0.133	0	7
H8	0			101	*				4	1	0.333	0.333	0.133	0.133	0	7
H8	0			100	64.25				5	1	0.333	0.333	0.133	0.133	0	7
H8	0			57	*				6	2	0.333	0.333	0.133	0.133	0	7
H8	0			26	*				7	2	0.333	0.333	0.133	0.133	0	7
H8	0			15	*				8	2	0.333	0.333	0.133	0.133	0	7
H8	0			25	*				9	2	0.333	0.333	0.133	0.133	0	7
H8	0			23	29.2		108.3	89	10	2	0.333	0.333	0.133	0.133	0	7
H8	0			12	*				11	3	0.333	0.333	0.133	0.133	0	7
H8	0			18	*				12	3	0.333	0.333	0.133	0.133	0	7
H8	0			18	*				13	3	0.333	0.333	0.133	0.133	0	7
H8	0			14	*				14	3	0.333	0.333	0.133	0.133	0	7
H8	0			17	15.8		120.4	101.7	15	3	0.333	0.333	0.133	0.133	0	7
H8	1	0		15	*				1	1	0.2	0.2	0.133	0.133	0	7
H8	1	0		14	*				2	1	0.2	0.2	0.133	0.133	0	7
H8	1	0		25	*				3	1	0.2	0.2	0.133	0.133	0	7
H8	1	0		21	*				4	1	0.2	0.2	0.133	0.133	0	7
H8	1	0	1	13	17.6		113.8	62.3	5	1	0.2	0.2	0.133	0.133	0	7
H8	1	0		20	*				6	2	0.2	0.2	0.133	0.133	0	7
H8	1	0		11	*				7	2	0.2	0.2	0.133	0.133	0	7
H8	1	0		18	*				8	2	0.2	0.2	0.133	0.133	0	7
H8	1	0		15	*				9	2	0.2	0.2	0.133	0.133	0	7
H8	1	0	1	17	16.2		117.7	62.2	10	2	0.2	0.2	0.133	0.133	0	7
H8	1	0		16	*				11	3	0.2	0.2	0.133	0.133	0	7
H8	1	0		18	*				12	3	0.2	0.2	0.133	0.133	0	7
H8	1	0		13	*				13	3	0.2	0.2	0.133	0.133	0	7
H8	1	1		25	*				14	3	0.2	0.2	0.133	0.133	0	7
H8	1	0	0.6	13	17		129	69.4	15	3	0.2	0.2	0.133	0.133	0	7
H9	0			28	*				1	1	0.867	0.867	-0.133	0.133	2	14
H9	0			24	*				2	1	0.867	0.867	-0.133	0.133	2	14
H9	0			39	*				3	1	0.867	0.867	-0.133	0.133	2	14
H9	0			21	*				4	1	0.867	0.867	-0.133	0.133	2	14
H9	0			48	32				5	1	0.867	0.867	-0.133	0.133	2	14
H9	0			26	*				6	2	0.867	0.867	-0.133	0.133	2	14
H9	0			19	*				7	2	0.867	0.867	-0.133	0.133	2	14
H9	0			17	*				8	2	0.867	0.867	-0.133	0.133	2	14
H9	0			17	*				9	2	0.867	0.867	-0.133	0.133	2	14
H9	0			13	18.4		162.8	100.7	10	2	0.867	0.867	-0.133	0.133	2	14
H9	0			22	*				11	3	0.867	0.867	-0.133	0.133	2	14
H9	0			15	*				12	3	0.867	0.867	-0.133	0.133	2	14
H9	0			27	*				13	3	0.867	0.867	-0.133	0.133	2	14
H9	0			16	*				14	3	0.867	0.867	-0.133	0.133	2	14
H9	0			15	19		147.2	79.5	15	3	0.867	0.867	-0.133	0.133	2	14
H9	1	0		19	*				1	1	1	1	-0.133	0.133	2	14
H9	1	1		26	*				2	1	1	1	-0.133	0.133	2	14
H9	1	0		16	*				3	1	1	1	-0.133	0.133	2	14
H9	1	0		18	*				4	1	1	1	-0.133	0.133	2	14
H9	1	1	0.2	32	22.2		131.8	65.8	5	1	1	1	-0.133	0.133	2	14
H9	1	1		34	*				6	2	1	1	-0.133	0.133	2	14
H9	1	0		16	*				7	2	1	1	-0.133	0.133	2	14
H9	1	1		14	*				8	2	1	1	-0.133	0.133	2	14
H9	1	0		18	*				9	2	1	1	-0.133	0.133	2	14
H9	1	1	-0.2	24	21.2		93.9	67.2	10	2	1	1	-0.133	0.133	2	14
H9	1	1		21	*				11	3	1	1	-0.133	0.133	2	14
H9	1	0		14	*				12	3	1	1	-0.133	0.133	2	14
H9	1	0		16	*				13	3	1	1	-0.133	0.133	2	14
H9	1	1		24	*				14	3	1	1	-0.133	0.133	2	14
H9	1	0	0.2	27	20.4		146.9	66.6	15	3	1	1	-0.133	0.133	2	14
H10	0			11	*				1	1	1	-1	0.4	0.4	1	13
H10	0			9	*				2	1	1	-1	0.4	0.4	1	13
H10	0			9	*				3	1	1	-1	0.4	0.4	1	13
H10	0			8	*				4	1	1	-1	0.4	0.4	1	13
H10	0			6	8.6				5	1	1	-1	0.4	0.4	1	13
H10	0			9	*				6	2	1	-1	0.4	0.4	1	13
H10	0			10	*				7	2	1	-1	0.4	0.4	1	13
H10	0			12	*				8	2	1	-1	0.4	0.4	1	13
H10	0			11	*				9	2	1	-1	0.4	0.4	1	13
H10	0			10	10.4		208	76.9	10	2	1	-1	0.4	0.4	1	13
H10	0			18	*				11	3	1	-1	0.4	0.4	1	13
H10	0			10	*				12	3	1	-1	0.4	0.4	1	13
H10	0			9	*				13	3	1	-1	0.4	0.4	1	13
H10	0			10	*				14	3	1	-1	0.4	0.4	1	13
H10	0			6	10.6		233.1	72.2	15	3	1	-1	0.4	0.4	1	13
H10	1	1		14	*				1	1	0.6	-0.6	0.4	0.4	1	13
H10	1	1		19	*				2	1	0.6	-0.6	0.4	0.4	1	13
H10	1	0		17	*				3	1	0.6	-0.6	0.4	0.4	1	13
H10	1	1		14	*				4	1	0.6	-0.6	0.4	0.4	1	13
H10	1	0	-0.2	14	15.6		270	71.9	5	1	0.6	-0.6	0.4	0.4	1	13
H10	1	0		11	*				6	2	0.6	-0.6	0.4	0.4	1	13
H10	1	1		18	*				7	2	0.6	-0.6	0.4	0.4	1	13
H10	1	0		13	*				8	2	0.6	-0.6	0.4	0.4	1	13
H10	1	0		28	*				9	2	0.6	-0.6	0.4	0.4	1	13
H10	1	0	0.6	16	17.2		246	84.7	10	2	0.6	-0.6	0.4	0.4	1	13
H10	1	0		11	*				11	3	0.6	-0.6	0.4	0.4	1	13
H10	1	1		17	*				12	3	0.6	-0.6	0.4	0.4	1	13
H10	1	1		24	*				13	3	0.6	-0.6	0.4	0.4	1	13
H10	1	0		13	*				14	3	0.6	-0.6	0.4	0.4	1	13
H10	1	1	-0.2	15	16		251.4	77.6	15	3	0.6	-0.6	0.4	0.4	1	13
H11	0			17	*				1	1	1	-1	0.133	0.133	2	6
H11	0			15	*				2	1	1	-1	0.133	0.133	2	6
H11	0			13	*				3	1	1	-1	0.133	0.133	2	6
H11	0			13	*				4	1	1	-1	0.133	0.133	2	6
H11	0			15	14.6				5	1	1	-1	0.133	0.133	2	6
H11	0			15	*				6	2	1	-1	0.133	0.133	2	6
H11	0			14	*				7	2	1	-1	0.133	0.133	2	6
H11	0			27	*				8	2	1	-1	0.133	0.133	2	6
H11	0			29	*				9	2	1	-1	0.133	0.133	2	6
H11	0			18	20.6		178.3	89.8	10	2	1	-1	0.133	0.133	2	6
H11	0			15	*				11	3	1	-1	0.133	0.133	2	6
H11	0			15	*				12	3	1	-1	0.133	0.133	2	6
H11	0			14	*				13	3	1	-1	0.133	0.133	2	6
H11	0			16	*				14	3	1	-1	0.133	0.133	2	6
H11	0			13	14.6		146.9	70.1	15	3	1	-1	0.133	0.133	2	6
H11	1	0		14	*				1	1	0.867	-0.867	0.133	0.133	2	6
H11	1	0		15	*				2	1	0.867	-0.867	0.133	0.133	2	6
H11	1	1		26	*				3	1	0.867	-0.867	0.133	0.133	2	6
H11	1	1		22	*				4	1	0.867	-0.867	0.133	0.133	2	6
H11	1	0	0.2	13	18		166.9	86.7	5	1	0.867	-0.867	0.133	0.133	2	6
H11	1	0		16	*				6	2	0.867	-0.867	0.133	0.133	2	6
H11	1	1		19	*				7	2	0.867	-0.867	0.133	0.133	2	6
H11	1	0		20	*				8	2	0.867	-0.867	0.133	0.133	2	6
H11	1	1		16	*				9	2	0.867	-0.867	0.133	0.133	2	6
H11	1	0	0.2	14	17		111.1	77.6	10	2	0.867	-0.867	0.133	0.133	2	6
H11	1	0		18	*				11	3	0.867	-0.867	0.133	0.133	2	6
H11	1	1		19	*				12	3	0.867	-0.867	0.133	0.133	2	6
H11	1	1		27	*				13	3	0.867	-0.867	0.133	0.133	2	6
H11	1	0		13	*				14	3	0.867	-0.867	0.133	0.133	2	6
H11	1	1	-0.2	17	18.8		172.9	72.5	15	3	0.867	-0.867	0.133	0.133	2	6
H12	0			14	*				1	1	1	-1	0.267	0.267	0	8
H12	0			17	*				2	1	1	-1	0.267	0.267	0	8
H12	0			17	*				3	1	1	-1	0.267	0.267	0	8
H12	0			15	*				4	1	1	-1	0.267	0.267	0	8
H12	0			18	16.2				5	1	1	-1	0.267	0.267	0	8
H12	0			22	*				6	2	1	-1	0.267	0.267	0	8
H12	0			17	*				7	2	1	-1	0.267	0.267	0	8
H12	0			18	*				8	2	1	-1	0.267	0.267	0	8
H12	0			17	*				9	2	1	-1	0.267	0.267	0	8
H12	0			24	19.6		27.5	10.7	10	2	1	-1	0.267	0.267	0	8
H12	0			11	*				11	3	1	-1	0.267	0.267	0	8
H12	0			13	*				12	3	1	-1	0.267	0.267	0	8
H12	0			10	*				13	3	1	-1	0.267	0.267	0	8
H12	0			11	*				14	3	1	-1	0.267	0.267	0	8
H12	0			12	11.4		133.8	65.5	15	3	1	-1	0.267	0.267	0	8
H12	1	1		15	*				1	1	0.733	-0.733	0.267	0.267	0	8
H12	1	0		22	*				2	1	0.733	-0.733	0.267	0.267	0	8
H12	1	1		16	*				3	1	0.733	-0.733	0.267	0.267	0	8
H12	1	1		18	*				4	1	0.733	-0.733	0.267	0.267	0	8
H12	1	0	-0.2	20	18.2		91.1	41.5	5	1	0.733	-0.733	0.267	0.267	0	8
H12	1	0		18	*				6	2	0.733	-0.733	0.267	0.267	0	8
H12	1	0		21	*				7	2	0.733	-0.733	0.267	0.267	0	8
H12	1	0		10	*				8	2	0.733	-0.733	0.267	0.267	0	8
H12	1	1		14	*				9	2	0.733	-0.733	0.267	0.267	0	8
H12	1	0	0.6	11	14.8		120.7	41.5	10	2	0.733	-0.733	0.267	0.267	0	8
H12	1	0		16	*				11	3	0.733	-0.733	0.267	0.267	0	8
H12	1	0		11	*				12	3	0.733	-0.733	0.267	0.267	0	8
H12	1	1		31	*				13	3	0.733	-0.733	0.267	0.267	0	8
H12	1	0		19	*				14	3	0.733	-0.733	0.267	0.267	0	8
H12	1	1	0.2	25	20.4		4.2	2.2	15	3	0.733	-0.733	0.267	0.267	0	8
H13	0			19	*				1	1	1	1	0	0	2	15
H13	0			18	*				2	1	1	1	0	0	2	15
H13	0			13	*				3	1	1	1	0	0	2	15
H13	0			23	*				4	1	1	1	0	0	2	15
H13	0			14	17.4		203.2	45.7	5	1	1	1	0	0	2	15
H13	0			12	*				6	2	1	1	0	0	2	15
H13	0			13	*				7	2	1	1	0	0	2	15
H13	0			11	*				8	2	1	1	0	0	2	15
H13	0			16	*				9	2	1	1	0	0	2	15
H13	0			12	12.8		168.3	83.4	10	2	1	1	0	0	2	15
H13	0			12	*				11	3	1	1	0	0	2	15
H13	0			14	*				12	3	1	1	0	0	2	15
H13	0			21	*				13	3	1	1	0	0	2	15
H13	0			16	*				14	3	1	1	0	0	2	15
H13	0			13	15.2		142.2	56.1	15	3	1	1	0	0	2	15
H13	1	0		23	*				1	1	1	1	0	0	2	15
H13	1	1		15	*				2	1	1	1	0	0	2	15
H13	1	0		21	*				3	1	1	1	0	0	2	15
H13	1	0		29	*				4	1	1	1	0	0	2	15
H13	1	1	0.2	27	23		48.3	7.4	5	1	1	1	0	0	2	15
H13	1	1		22	*				6	2	1	1	0	0	2	15
H13	1	0		27	*				7	2	1	1	0	0	2	15
H13	1	1		22	*				8	2	1	1	0	0	2	15
H13	1	0		33	*				9	2	1	1	0	0	2	15
H13	1	1	-0.2	33	27.4		97.4	8.8	10	2	1	1	0	0	2	15
H13	1	1		24	*				11	3	1	1	0	0	2	15
H13	1	0		110	*				12	3	1	1	0	0	2	15
H13	1	0		24	*				13	3	1	1	0	0	2	15
H13	1	1		20	*				14	3	1	1	0	0	2	15
H13	1	0	0.2	24	40.4		124.9	61.8	15	3	1	1	0	0	2	15
H14	0			20	*				1	1	1	1	0.4	0.4	1	12
H14	0			15	*				2	1	1	1	0.4	0.4	1	12
H14	0			26	*				3	1	1	1	0.4	0.4	1	12
H14	0			24	*				4	1	1	1	0.4	0.4	1	12
H14	0			29	22.8		164.5	72.6	5	1	1	1	0.4	0.4	1	12
H14	0			16	*				6	2	1	1	0.4	0.4	1	12
H14	0			17	*				7	2	1	1	0.4	0.4	1	12
H14	0			23	*				8	2	1	1	0.4	0.4	1	12
H14	0			15	*				9	2	1	1	0.4	0.4	1	12
H14	0			17	17.6		156.3	84.8	10	2	1	1	0.4	0.4	1	12
H14	0			15	*				11	3	1	1	0.4	0.4	1	12
H14	0			33	*				12	3	1	1	0.4	0.4	1	12
H14	0			29	*				13	3	1	1	0.4	0.4	1	12
H14	0			18	*				14	3	1	1	0.4	0.4	1	12
H14	0			19	22.8		131.2	76.9	15	3	1	1	0.4	0.4	1	12
H14	1	0		19	*				1	1	0.6	0.6	0.4	0.4	1	12
H14	1	1		43	*				2	1	0.6	0.6	0.4	0.4	1	12
H14	1	0		20	*				3	1	0.6	0.6	0.4	0.4	1	12
H14	1	0		20	*				4	1	0.6	0.6	0.4	0.4	1	12
H14	1	1	0.2	24	25.2		143.4	44.5	5	1	0.6	0.6	0.4	0.4	1	12
H14	1	1		28	*				6	2	0.6	0.6	0.4	0.4	1	12
H14	1	0		26	*				7	2	0.6	0.6	0.4	0.4	1	12
H14	1	0		85	*				8	2	0.6	0.6	0.4	0.4	1	12
H14	1	1		100	*				9	2	0.6	0.6	0.4	0.4	1	12
H14	1	1	-0.2	23	52.4		130.7	77.8	10	2	0.6	0.6	0.4	0.4	1	12
H14	1	1		19	*				11	3	0.6	0.6	0.4	0.4	1	12
H14	1	0		18	*				12	3	0.6	0.6	0.4	0.4	1	12
H14	1	0		13	*				13	3	0.6	0.6	0.4	0.4	1	12
H14	1	0		19	*				14	3	0.6	0.6	0.4	0.4	1	12
H14	1	0	0.6	43	22.4		121.8	91.8	15	3	0.6	0.6	0.4	0.4	1	12
H15	0			13	*				1	1	1	1	0	0	2	9
H15	0			13	*				2	1	1	1	0	0	2	9
H15	0			13	*				3	1	1	1	0	0	2	9
H15	0			13	*				4	1	1	1	0	0	2	9
H15	0			11	12.6		196	63.9	5	1	1	1	0	0	2	9
H15	0			18	*				6	2	1	1	0	0	2	9
H15	0			12	*				7	2	1	1	0	0	2	9
H15	0			13	*				8	2	1	1	0	0	2	9
H15	0			12	*				9	2	1	1	0	0	2	9
H15	0			13	13.6		183.9	83.7	10	2	1	1	0	0	2	9
H15	0			13	*				11	3	1	1	0	0	2	9
H15	0			18	*				12	3	1	1	0	0	2	9
H15	0			19	*				13	3	1	1	0	0	2	9
H15	0			31	*				14	3	1	1	0	0	2	9
H15	0			14	19		168.7	55.5	15	3	1	1	0	0	2	9
H15	1	0		80	*				1	1	1	1	0	0	2	9
H15	1	1		50	*				2	1	1	1	0	0	2	9
H15	1	0		16	*				3	1	1	1	0	0	2	9
H15	1	0		12	*				4	1	1	1	0	0	2	9
H15	1	1	0.2	18	35.2		146.1	57.3	5	1	1	1	0	0	2	9
H15	1	1		14	*				6	2	1	1	0	0	2	9
H15	1	0		11	*				7	2	1	1	0	0	2	9
H15	1	1		17	*				8	2	1	1	0	0	2	9
H15	1	0		13	*				9	2	1	1	0	0	2	9
H15	1	1	-0.2	17	14.4		190.1	68.2	10	2	1	1	0	0	2	9
H15	1	1		16	*				11	3	1	1	0	0	2	9
H15	1	0		26	*				12	3	1	1	0	0	2	9
H15	1	0		12	*				13	3	1	1	0	0	2	9
H15	1	1		17	*				14	3	1	1	0	0	2	9
H15	1	0	0.2	12	16.6		165.4	60.9	15	3	1	1	0	0	2	9
H16	0			96	*				1	1	0.2	0.2	-0.4	0.4	0	16
H16	0			78	*				2	1	0.2	0.2	-0.4	0.4	0	16
H16	0			35	*				3	1	0.2	0.2	-0.4	0.4	0	16
H16	0			20	*				4	1	0.2	0.2	-0.4	0.4	0	16
H16	0			45	54.8		121.3	86.7	5	1	0.2	0.2	-0.4	0.4	0	16
H16	0			12	*				6	2	0.2	0.2	-0.4	0.4	0	16
H16	0			11	*				7	2	0.2	0.2	-0.4	0.4	0	16
H16	0			14	*				8	2	0.2	0.2	-0.4	0.4	0	16
H16	0			12	*				9	2	0.2	0.2	-0.4	0.4	0	16
H16	0			12	12.2		142.6	69.5	10	2	0.2	0.2	-0.4	0.4	0	16
H16	0			12	*				11	3	0.2	0.2	-0.4	0.4	0	16
H16	0			11	*				12	3	0.2	0.2	-0.4	0.4	0	16
H16	0			11	*				13	3	0.2	0.2	-0.4	0.4	0	16
H16	0			17	*				14	3	0.2	0.2	-0.4	0.4	0	16
H16	0			11	12.4		114.6	76.7	15	3	0.2	0.2	-0.4	0.4	0	16
H16	1	0			*				1	1	0.6	0.6	-0.4	0.4	0	16
H16	1	1		39	*				2	1	0.6	0.6	-0.4	0.4	0	16
H16	1	1		28	*				3	1	0.6	0.6	-0.4	0.4	0	16
H16	1	1		22	*				4	1	0.6	0.6	-0.4	0.4	0	16
H16	1	0	-0.2	18	26.75		70.6	53.3	5	1	0.6	0.6	-0.4	0.4	0	16
H16	1	1		15	*				6	2	0.6	0.6	-0.4	0.4	0	16
H16	1	0		80	*				7	2	0.6	0.6	-0.4	0.4	0	16
H16	1	1		47	*				8	2	0.6	0.6	-0.4	0.4	0	16
H16	1	0		17	*				9	2	0.6	0.6	-0.4	0.4	0	16
H16	1	1	-0.2	16	35		127.5	79.2	10	2	0.6	0.6	-0.4	0.4	0	16
H16	1	1		49	*				11	3	0.6	0.6	-0.4	0.4	0	16
H16	1	0		27	*				12	3	0.6	0.6	-0.4	0.4	0	16
H16	1	0		14	*				13	3	0.6	0.6	-0.4	0.4	0	16
H16	1	1		21	*				14	3	0.6	0.6	-0.4	0.4	0	16
H16	1	0	0.2	27	27.6		93.1	53.6	15	3	0.6	0.6	-0.4	0.4	0	16
H17	0			20	*				1	1	0.333	-0.333	0.266	0.266	0	9
H17	0			20	*				2	1	0.333	-0.333	0.266	0.266	0	9
H17	0			19	*				3	1	0.333	-0.333	0.266	0.266	0	9
H17	0			16	*				4	1	0.333	-0.333	0.266	0.266	0	9
H17	0			19	18.8		266.2	90.6	5	1	0.333	-0.333	0.266	0.266	0	9
H17	0			17	*				6	2	0.333	-0.333	0.266	0.266	0	9
H17	0			18	*				7	2	0.333	-0.333	0.266	0.266	0	9
H17	0			20	*				8	2	0.333	-0.333	0.266	0.266	0	9
H17	0			24	*				9	2	0.333	-0.333	0.266	0.266	0	9
H17	0			24	20.6		221	108.4	10	2	0.333	-0.333	0.266	0.266	0	9
H17	0			20	*				11	3	0.333	-0.333	0.266	0.266	0	9
H17	0			19	*				12	3	0.333	-0.333	0.266	0.266	0	9
H17	0			26	*				13	3	0.333	-0.333	0.266	0.266	0	9
H17	0			21	*				14	3	0.333	-0.333	0.266	0.266	0	9
H17	0			22	21.6		250.1	113.1	15	3	0.333	-0.333	0.266	0.266	0	9
H17	1	0		20	*				1	1	0.067	0.067	0.266	0.266	0	9
H17	1	1		23	*				2	1	0.067	0.067	0.266	0.266	0	9
H17	1	0		18	*				3	1	0.067	0.067	0.266	0.266	0	9
H17	1	0		15	*				4	1	0.067	0.067	0.266	0.266	0	9
H17	1	0	0.6	20	19.2		177.9	104.5	5	1	0.067	0.067	0.266	0.266	0	9
H17	1	0		16	*				6	2	0.067	0.067	0.266	0.266	0	9
H17	1	0		20	*				7	2	0.067	0.067	0.266	0.266	0	9
H17	1	0		16	*				8	2	0.067	0.067	0.266	0.266	0	9
H17	1	0		21	*				9	2	0.067	0.067	0.266	0.266	0	9
H17	1	0	1	15	17.6		149.8	86.8	10	2	0.067	0.067	0.266	0.266	0	9
H17	1	0		15	*				11	3	0.067	0.067	0.266	0.266	0	9
H17	1	1		20	*				12	3	0.067	0.067	0.266	0.266	0	9
H17	1	0		18	*				13	3	0.067	0.067	0.266	0.266	0	9
H17	1	0		17	*				14	3	0.067	0.067	0.266	0.266	0	9
H17	1	0	0.6	33	20.6		132.6	77.1	15	3	0.067	0.067	0.266	0.266	0	9
H18	0			17	*				1	1	1	1	0	0	2	13
H18	0			16	*				2	1	1	1	0	0	2	13
H18	0			13	*				3	1	1	1	0	0	2	13
H18	0			15	*				4	1	1	1	0	0	2	13
H18	0			19	16		104.4	40.5	5	1	1	1	0	0	2	13
H18	0			16	*				6	2	1	1	0	0	2	13
H18	0			11	*				7	2	1	1	0	0	2	13
H18	0			12	*				8	2	1	1	0	0	2	13
H18	0			13	*				9	2	1	1	0	0	2	13
H18	0			14	13.2		124	62.3	10	2	1	1	0	0	2	13
H18	0			12	*				11	3	1	1	0	0	2	13
H18	0			13	*				12	3	1	1	0	0	2	13
H18	0			10	*				13	3	1	1	0	0	2	13
H18	0			15	*				14	3	1	1	0	0	2	13
H18	0			18	13.6		153.1	75.4	15	3	1	1	0	0	2	13
H18	1	0		17	*				1	1	1	1	0	0	2	13
H18	1	1		22	*				2	1	1	1	0	0	2	13
H18	1	0		11	*				3	1	1	1	0	0	2	13
H18	1	0		17	*				4	1	1	1	0	0	2	13
H18	1	1	0.2	17	16.8		150.6	48.3	5	1	1	1	0	0	2	13
H18	1	1		14	*				6	2	1	1	0	0	2	13
H18	1	0		13	*				7	2	1	1	0	0	2	13
H18	1	1		15	*				8	2	1	1	0	0	2	13
H18	1	0		11	*				9	2	1	1	0	0	2	13
H18	1	1	-0.2	31	16.8		141.1	84.6	10	2	1	1	0	0	2	13
H18	1	1		20	*				11	3	1	1	0	0	2	13
H18	1	0		10	*				12	3	1	1	0	0	2	13
H18	1	0		11	*				13	3	1	1	0	0	2	13
H18	1	1		21	*				14	3	1	1	0	0	2	13
H18	1	0	0.2	13	15		143.4	80	15	3	1	1	0	0	2	8
H19	0			23	*				1	1	0.067	-0.067	-0.266	0.266	0	8
H19	0			28	*				2	1	0.067	-0.067	-0.266	0.266	0	8
H19	0			12	*				3	1	0.067	-0.067	-0.266	0.266	0	8
H19	0			15	*				4	1	0.067	-0.067	-0.266	0.266	0	8
H19	0			10	17.6		106.3	48.6	5	1	0.067	-0.067	-0.266	0.266	0	8
H19	0			13	*				6	2	0.067	-0.067	-0.266	0.266	0	8
H19	0			11	*				7	2	0.067	-0.067	-0.266	0.266	0	8
H19	0			14	*				8	2	0.067	-0.067	-0.266	0.266	0	8
H19	0			11	*				9	2	0.067	-0.067	-0.266	0.266	0	8
H19	0			12	12.2		145.4	65	10	2	0.067	-0.067	-0.266	0.266	0	8
H19	0			12	*				11	3	0.067	-0.067	-0.266	0.266	0	8
H19	0			11	*				12	3	0.067	-0.067	-0.266	0.266	0	8
H19	0			13	*				13	3	0.067	-0.067	-0.266	0.266	0	8
H19	0			12	*				14	3	0.067	-0.067	-0.266	0.266	0	8
H19	0			15	12.6		185.6	74.9	15	3	0.067	-0.067	-0.266	0.266	0	8
H19	1	0		17	*				1	1	0.333	-0.333	-0.266	0.266	0	8
H19	1	1		21	*				2	1	0.333	-0.333	-0.266	0.266	0	8
H19	1	1		16	*				3	1	0.333	-0.333	-0.266	0.266	0	8
H19	1	0		25	*				4	1	0.333	-0.333	-0.266	0.266	0	8
H19	1	0	0.2	18	19.4		130.2	96.8	5	1	0.333	-0.333	-0.266	0.266	0	8
H19	1	1		16	*				6	2	0.333	-0.333	-0.266	0.266	0	8
H19	1	1		19	*				7	2	0.333	-0.333	-0.266	0.266	0	8
H19	1	0		12	*				8	2	0.333	-0.333	-0.266	0.266	0	8
H19	1	1		17	*				9	2	0.333	-0.333	-0.266	0.266	0	8
H19	1	0	-0.2	16	16		78.4	20	10	2	0.333	-0.333	-0.266	0.266	0	8
H19	1	0		15	*				11	3	0.333	-0.333	-0.266	0.266	0	8
H19	1	0		15	*				12	3	0.333	-0.333	-0.266	0.266	0	8
H19	1	1		16	*				13	3	0.333	-0.333	-0.266	0.266	0	8
H19	1	0		20	*				14	3	0.333	-0.333	-0.266	0.266	0	8
H19	1	1	0.2	22	17.6		131.4	93.3	15	3	0.333	-0.333	-0.266	0.266	0	8
H20	0			17	*				1	1	1	1	0.4	0.4	1	7
H20	0			26	*				2	1	1	1	0.4	0.4	1	7
H20	0			15	*				3	1	1	1	0.4	0.4	1	7
H20	0			15	*				4	1	1	1	0.4	0.4	1	7
H20	0			11	16.8		71.7	32.8	5	1	1	1	0.4	0.4	1	7
H20	0			13	*				6	2	1	1	0.4	0.4	1	7
H20	0			22	*				7	2	1	1	0.4	0.4	1	7
H20	0			13	*				8	2	1	1	0.4	0.4	1	7
H20	0			14	*				9	2	1	1	0.4	0.4	1	7
H20	0			12	14.8		125.6	33.8	10	2	1	1	0.4	0.4	1	7
H20	0			14	*				11	3	1	1	0.4	0.4	1	7
H20	0			23	*				12	3	1	1	0.4	0.4	1	7
H20	0			17	*				13	3	1	1	0.4	0.4	1	7
H20	0			12	*				14	3	1	1	0.4	0.4	1	7
H20	0			11	15.4		107.5	62.2	15	3	1	1	0.4	0.4	1	7
H20	1	0		12	*				1	1	0.6	0.6	0.4	0.4	1	7
H20	1	1		44	*				2	1	0.6	0.6	0.4	0.4	1	7
H20	1	0		15	*				3	1	0.6	0.6	0.4	0.4	1	7
H20	1	0		12	*				4	1	0.6	0.6	0.4	0.4	1	7
H20	1	1	0.2	24	21.4		148.1	36	5	1	0.6	0.6	0.4	0.4	1	7
H20	1	1		15	*				6	2	0.6	0.6	0.4	0.4	1	7
H20	1	0		11	*				7	2	0.6	0.6	0.4	0.4	1	7
H20	1	1		18	*				8	2	0.6	0.6	0.4	0.4	1	7
H20	1	0		10	*				9	2	0.6	0.6	0.4	0.4	1	7
H20	1	1	-0.2	20	14.8		99.5	63.1	10	2	0.6	0.6	0.4	0.4	1	7
H20	1	1		20	*				11	3	0.6	0.6	0.4	0.4	1	7
H20	1	0		35	*				12	3	0.6	0.6	0.4	0.4	1	7
H20	1	1		22	*				13	3	0.6	0.6	0.4	0.4	1	7
H20	1	0		14	*				14	3	0.6	0.6	0.4	0.4	1	7
H20	1	1	-0.2	14	21		94.4	116.1	15	3	0.6	0.6	0.4	0.4	1	7
H21	0			28	*				1	1	0.067	0.067	-0.8	0.8	0	14
H21	0			13	*				2	1	0.067	0.067	-0.8	0.8	0	14
H21	0			14	*				3	1	0.067	0.067	-0.8	0.8	0	14
H21	0			11	*				4	1	0.067	0.067	-0.8	0.8	0	14
H21	0			19	17		134.6	62.9	5	1	0.067	0.067	-0.8	0.8	0	14
H21	0			11	*				6	2	0.067	0.067	-0.8	0.8	0	14
H21	0			9	*				7	2	0.067	0.067	-0.8	0.8	0	14
H21	0			13	*				8	2	0.067	0.067	-0.8	0.8	0	14
H21	0			15	*				9	2	0.067	0.067	-0.8	0.8	0	14
H21	0			12	12		191.9	73.2	10	2	0.067	0.067	-0.8	0.8	0	14
H21	0			12	*				11	3	0.067	0.067	-0.8	0.8	0	14
H21	0			13	*				12	3	0.067	0.067	-0.8	0.8	0	14
H21	0			11	*				13	3	0.067	0.067	-0.8	0.8	0	14
H21	0			18	*				14	3	0.067	0.067	-0.8	0.8	0	14
H21	0			10	12.8		160.5	65.3	15	3	0.067	0.067	-0.8	0.8	0	14
H21	1	1		22	*				1	1	0.867	-0.867	-0.8	0.8	0	14
H21	1	0		12	*				2	1	0.867	-0.867	-0.8	0.8	0	14
H21	1	1		15	*				3	1	0.867	-0.867	-0.8	0.8	0	14
H21	1	1		14	*				4	1	0.867	-0.867	-0.8	0.8	0	14
H21	1	0	-0.2	17	16		138.6	69.8	5	1	0.867	-0.867	-0.8	0.8	0	14
H21	1	0		11	*				6	2	0.867	-0.867	-0.8	0.8	0	14
H21	1	1		16	*				7	2	0.867	-0.867	-0.8	0.8	0	14
H21	1	0		54	*				8	2	0.867	-0.867	-0.8	0.8	0	14
H21	1	1		21	*				9	2	0.867	-0.867	-0.8	0.8	0	14
H21	1	0	0.2	28	26		119.5	63.5	10	2	0.867	-0.867	-0.8	0.8	0	14
H21	1	1		10	*				11	3	0.867	-0.867	-0.8	0.8	0	14
H21	1	1		25	*				12	3	0.867	-0.867	-0.8	0.8	0	14
H21	1	1		20	*				13	3	0.867	-0.867	-0.8	0.8	0	14
H21	1	0		14	*				14	3	0.867	-0.867	-0.8	0.8	0	14
H21	1	1	-0.6	17	17.2		136.1	75.9	15	3	0.867	-0.867	-0.8	0.8	0	14
H22	0			82	*				1	1	0.867	0.867	0.4	0.4	1	13
H22	0			15	*				2	1	0.867	0.867	0.4	0.4	1	13
H22	0			11	*				3	1	0.867	0.867	0.4	0.4	1	13
H22	0			24	*				4	1	0.867	0.867	0.4	0.4	1	13
H22	0			12	28.8		233.2	84.9	5	1	0.867	0.867	0.4	0.4	1	13
H22	0			11	*				6	2	0.867	0.867	0.4	0.4	1	13
H22	0			11	*				7	2	0.867	0.867	0.4	0.4	1	13
H22	0			11	*				8	2	0.867	0.867	0.4	0.4	1	13
H22	0			12	*				9	2	0.867	0.867	0.4	0.4	1	13
H22	0			14	11.8		161.1	84.2	10	2	0.867	0.867	0.4	0.4	1	13
H22	0			10	*				11	3	0.867	0.867	0.4	0.4	1	13
H22	0			21	*				12	3	0.867	0.867	0.4	0.4	1	13
H22	0			41	*				13	3	0.867	0.867	0.4	0.4	1	13
H22	0			28	*				14	3	0.867	0.867	0.4	0.4	1	13
H22	0			21	24.2		155.8	79.9	15	3	0.867	0.867	0.4	0.4	1	13
H22	1	1		23	*				1	1	0.467	-0.467	0.4	0.4	1	13
H22	1	1		17	*				2	1	0.467	-0.467	0.4	0.4	1	13
H22	1	0		20	*				3	1	0.467	-0.467	0.4	0.4	1	13
H22	1	1		31	*				4	1	0.467	-0.467	0.4	0.4	1	13
H22	1	0	-0.2	17	21.6		197.3	84.8	5	1	0.467	-0.467	0.4	0.4	1	13
H22	1	0		12	*				6	2	0.467	-0.467	0.4	0.4	1	13
H22	1	0		21	*				7	2	0.467	-0.467	0.4	0.4	1	13
H22	1	0		13	*				8	2	0.467	-0.467	0.4	0.4	1	13
H22	1	1		30	*				9	2	0.467	-0.467	0.4	0.4	1	13
H22	1	0	-0.6	11	17.4		171.5	94.3	10	2	0.467	-0.467	0.4	0.4	1	13
H22	1	0		22	*				11	3	0.467	-0.467	0.4	0.4	1	13
H22	1	1		43	*				12	3	0.467	-0.467	0.4	0.4	1	13
H22	1	0		19	*				13	3	0.467	-0.467	0.4	0.4	1	13
H22	1	0		31	*				14	3	0.467	-0.467	0.4	0.4	1	13
H22	1	1	0.2	20	27		216.9	80.3	15	3	0.467	-0.467	0.4	0.4	1	13
H23	0			22	*				1	1	1	-1	0	0	2	9
H23	0			14	*				2	1	1	-1	0	0	2	9
H23	0			13	*				3	1	1	-1	0	0	2	9
H23	0			12	*				4	1	1	-1	0	0	2	9
H23	0			18	15.8		136.47	64.52	5	1	1	-1	0	0	2	9
H23	0			12	*				6	2	1	-1	0	0	2	9
H23	0			8	*				7	2	1	-1	0	0	2	9
H23	0			14	*				8	2	1	-1	0	0	2	9
H23	0			14	*				9	2	1	-1	0	0	2	9
H23	0			11	11.8		188.53	72.26	10	2	1	-1	0	0	2	9
H23	0			13	*				11	3	1	-1	0	0	2	9
H23	0			12	*				12	3	1	-1	0	0	2	9
H23	0			12	*				13	3	1	-1	0	0	2	9
H23	0			17	*				14	3	1	-1	0	0	2	9
H23	0			9	12.6		161.53	64.18	15	3	1	-1	0	0	2	9
H23	1	1		16	*				1	1	1	-1	0	0	2	9
H23	1	0		20	*				2	1	1	-1	0	0	2	9
H23	1	1		15	*				3	1	1	-1	0	0	2	9
H23	1	1		24	*				4	1	1	-1	0	0	2	9
H23	1	0	-0.2	17	18.4		142.13	72.45	5	1	1	-1	0	0	2	9
H23	1	0		15	*				6	2	1	-1	0	0	2	9
H23	1	1		18	*				7	2	1	-1	0	0	2	9
H23	1	0		11	*				8	2	1	-1	0	0	2	9
H23	1	1		16	*				9	2	1	-1	0	0	2	9
H23	1	0	0.2	15	15		125.65	63.41	10	2	1	-1	0	0	2	9
H23	1	0		14	*				11	3	1	-1	0	0	2	9
H23	1	1		14	*				12	3	1	-1	0	0	2	9
H23	1	1		15	*				13	3	1	-1	0	0	2	9
H23	1	0		19	*				14	3	1	-1	0	0	2	9
H23	1	1	-0.2	21	16.6		138.91	76.23	15	3	1	-1	0	0	2	9
H24	0			24	*				1	1	0.067	-0.067	-0.266	0.266	0	7
H24	0			28	*				2	1	0.067	-0.067	-0.266	0.266	0	7
H24	0			15	*				3	1	0.067	-0.067	-0.266	0.266	0	7
H24	0			18	*				4	1	0.067	-0.067	-0.266	0.266	0	7
H24	0			13	19.6		112.36	51.85	5	1	0.067	-0.067	-0.266	0.266	0	7
H24	0			16	*				6	2	0.067	-0.067	-0.266	0.266	0	7
H24	0			14	*				7	2	0.067	-0.067	-0.266	0.266	0	7
H24	0			17	*				8	2	0.067	-0.067	-0.266	0.266	0	7
H24	0			14	*				9	2	0.067	-0.067	-0.266	0.266	0	7
H24	0			15	15.2		142.86	64.08	10	2	0.067	-0.067	-0.266	0.266	0	7
H24	0			15	*				11	3	0.067	-0.067	-0.266	0.266	0	7
H24	0			14	*				12	3	0.067	-0.067	-0.266	0.266	0	7
H24	0			16	*				13	3	0.067	-0.067	-0.266	0.266	0	7
H24	0			15	*				14	3	0.067	-0.067	-0.266	0.266	0	7
H24	0			18	15.6		179.44	75.11	15	3	0.067	-0.067	-0.266	0.266	0	7
H24	1	0		24	*				1	1	0.333	-0.333	-0.266	0.266	0	7
H24	1	0		48	*				2	1	0.333	-0.333	-0.266	0.266	0	7
H24	1	0		25	*				3	1	0.333	-0.333	-0.266	0.266	0	7
H24	1	0		25	*				4	1	0.333	-0.333	-0.266	0.266	0	7
H24	1	0	1	29	30.2		132.25	92.65	5	1	0.333	-0.333	-0.266	0.266	0	7
H24	1	1		33	*				6	2	0.333	-0.333	-0.266	0.266	0	7
H24	1	1		31	*				7	2	0.333	-0.333	-0.266	0.266	0	7
H24	1	0		85	*				8	2	0.333	-0.333	-0.266	0.266	0	7
H24	1	1		35	*				9	2	0.333	-0.333	-0.266	0.266	0	7
H24	1	0	-0.2	28	42.4		75.25	98.14	10	2	0.333	-0.333	-0.266	0.266	0	7
H24	1	0		24	*				11	3	0.333	-0.333	-0.266	0.266	0	7
H24	1	0		23	*				12	3	0.333	-0.333	-0.266	0.266	0	7
H24	1	1		18	*				13	3	0.333	-0.333	-0.266	0.266	0	7
H24	1	0		24	*				14	3	0.333	-0.333	-0.266	0.266	0	7
H24	1	1	0.2	48	27.4		128.63	87.19	15	3	0.333	-0.333	-0.266	0.266	0	7
H25	0			16	*				1	1	1	1	0	0	2	8
H25	0			15	*				2	1	1	1	0	0	2	8
H25	0			12	*				3	1	1	1	0	0	2	8
H25	0			14	*				4	1	1	1	0	0	2	8
H25	0			18	15		108.29	43.62	5	1	1	1	0	0	2	8
H25	0			16	*				6	2	1	1	0	0	2	8
H25	0			10	*				7	2	1	1	0	0	2	8
H25	0			11	*				8	2	1	1	0	0	2	8
H25	0			12	*				9	2	1	1	0	0	2	8
H25	0			14	12.6		129.54	65.87	10	2	1	1	0	0	2	8
H25	0			12	*				11	3	1	1	0	0	2	8
H25	0			13	*				12	3	1	1	0	0	2	8
H25	0			9	*				13	3	1	1	0	0	2	8
H25	0			14	*				14	3	1	1	0	0	2	8
H25	0			17	13		149.86	72.15	15	3	1	1	0	0	2	8
H25	1	0		16	*				1	1	1	1	0	0	2	8
H25	1	1		20	*				2	1	1	1	0	0	2	8
H25	1	0		11	*				3	1	1	1	0	0	2	8
H25	1	0		16	*				4	1	1	1	0	0	2	8
H25	1	1	0.2	16	15.8		152.62	50.19	5	1	1	1	0	0	2	8
H25	1	1		13	*				6	2	1	1	0	0	2	8
H25	1	0		12	*				7	2	1	1	0	0	2	8
H25	1	1		14	*				8	2	1	1	0	0	2	8
H25	1	0		11	*				9	2	1	1	0	0	2	8
H25	1	1	-0.2	30	16		138.95	82.64	10	2	1	1	0	0	2	8
H25	1	1		19	*				11	3	1	1	0	0	2	8
H25	1	0		9	*				12	3	1	1	0	0	2	8
H25	1	0		10	*				13	3	1	1	0	0	2	8
H25	1	1		20	*				14	3	1	1	0	0	2	8
H25	1	0	0.2	12	14		140.12	78.45	15	3	1	1	0	0	2	8
H26	0			18	*				1	1	1	1	0.4	0.4	1	11
H26	0			13	*				2	1	1	1	0.4	0.4	1	11
H26	0			24	*				3	1	1	1	0.4	0.4	1	11
H26	0			22	*				4	1	1	1	0.4	0.4	1	11
H26	0			27	20.8		160.85	71.89	5	1	1	1	0.4	0.4	1	11
H26	0			14	*				6	2	1	1	0.4	0.4	1	11
H26	0			15	*				7	2	1	1	0.4	0.4	1	11
H26	0			21	*				8	2	1	1	0.4	0.4	1	11
H26	0			13	*				9	2	1	1	0.4	0.4	1	11
H26	0			15	15.6		153.62	83.45	10	2	1	1	0.4	0.4	1	11
H26	0			13	*				11	3	1	1	0.4	0.4	1	11
H26	0			31	*				12	3	1	1	0.4	0.4	1	11
H26	0			27	*				13	3	1	1	0.4	0.4	1	11
H26	0			16	*				14	3	1	1	0.4	0.4	1	11
H26	0			17	20.8		135.26	74.36	15	3	1	1	0.4	0.4	1	11
H26	1	0		29	*				1	1	0.6	0.6	0.4	0.4	1	11
H26	1	1		21	*				2	1	0.6	0.6	0.4	0.4	1	11
H26	1	0		22	*				3	1	0.6	0.6	0.4	0.4	1	11
H26	1	0		23	*				4	1	0.6	0.6	0.4	0.4	1	11
H26	1	1	0.2	24	23.8		140.67	45.2	5	1	0.6	0.6	0.4	0.4	1	11
H26	1	1		20	*				6	2	0.6	0.6	0.4	0.4	1	11
H26	1	0		25	*				7	2	0.6	0.6	0.4	0.4	1	11
H26	1	0		54	*				8	2	0.6	0.6	0.4	0.4	1	11
H26	1	0		31	*				9	2	0.6	0.6	0.4	0.4	1	11
H26	1	0	0.6	37	33.4		135.66	79.89	10	2	0.6	0.6	0.4	0.4	1	11
H26	1	1		19	*				11	3	0.6	0.6	0.4	0.4	1	11
H26	1	0		34	*				12	3	0.6	0.6	0.4	0.4	1	11
H26	1	0		27	*				13	3	0.6	0.6	0.4	0.4	1	11
H26	1	0		21	*				14	3	0.6	0.6	0.4	0.4	1	11
H26	1	0	0.6	26	25.4		124.14	88.45	15	3	0.6	0.6	0.4	0.4	1	11

## Sheet: Foglio3
		tempo SIMM	INDEX			tempo ASIMM
		16	0.867			18	0.6
		35	0.867			138	0.6
		27	0.867			20	0.6
		23	0.867			19	0.6
		18	0.867			31	0.6
		16	0.867			22	0.6
		16	0.867			18	0.6
		21	0.867			25	0.6
		14	0.867			25	0.6
		18	0.867			26	0.6
		12	0.867			35	0.6
		20	0.867			24	0.6
		57	0.867			25	0.6
		52	0.867			22	0.6
		14	0.867			68	0.6
		22	1			22	0.867
		42	1			27	0.867
		24	1			36	0.867
		27	1			29	0.867
		38	1			18	0.867
		35	1			35	0.867
		22	1			18	0.867
		31	1			29	0.867
		31	1			19	0.867
		29	1			41	0.867
		18	1			27	0.867
		19	1			18	0.867
		20	1			18	0.867
		27	1			26	0.867
		29	0.467			26	0.867
		44	0.467			22	0.067
		28	0.467			41	0.067
		25	0.467			70	0.067
		53	0.467			52	0.067
		31	0.467			30	0.067
		22	0.467			115	0.067
		59	0.467			96	0.067
		35	0.467			173	0.067
		51	0.467			164	0.067
		15	0.467			40	0.067
		29	0.467			30	0.067
		44	0.467			77	0.067
		25	0.467			129	0.067
		24	0.467			161	0.067
		23	1			64	0.067
		24	1			27	1
		22	1			27	1
		28	1			49	1
		36	1			22	1
		15	1			22	1
		11	1			23	1
		9	1			59	1
		10	1			19	1
		9	1			15	1
		11	1			40	1
		9	1			21	1
		10	1			83	1
		10	1			100	1
		27	1			13	1
		10	0.867			34	1
		10	0.867			17	0.067
		10	0.867			11	0.067
		13	0.867			14	0.067
		9	0.867			14	0.067
		9	0.867			11	0.067
		9	0.867			14	0.067
		8	0.867			10	0.067
		9	0.867			13	0.067
		8	0.867			11	0.067
		9	0.867			10	0.067
		10	0.867			18	0.067
		8	0.867			11	0.067
		9	0.867			12	0.067
		9	0.867			14	0.067
		12	1			11	0.067
		21	1			9	0.067
		17	1			34	0.067
		35	1			149	0.067
		33	1			13	0.067
		14	1			31	0.067
		17	1			14	0.067
		20	1			23	0.067
		10	1			46	0.067
		13	1			16	0.067
		9	1			22	0.067
		10	1			35	0.067
		10	1			24	0.067
		12	1			26	0.067
		17	1			11	0.067
		47	0.733			16	0.067
		39	0.733			21	0.867
		41	0.733			13	0.867
		21	0.733			49	0.867
		15	0.733			31	0.867
		68	0.733			18	0.867
		56	0.733			22	0.867
		67	0.733			22	0.867
		36	0.733			15	0.867
		71	0.733			18	0.867
		12	0.733			10	0.867
		14	0.733			15	0.867
		12	0.733			21	0.867
		14	0.733			21	0.867
		12	0.733			18	0.867
		19	0.333			19	0.867
		37	0.333			15	0.2
		101	0.333			14	0.2
		100	0.333			25	0.2
		57	0.333			21	0.2
		26	0.333			13	0.2
		15	0.333			20	0.2
		25	0.333			11	0.2
		23	0.333			18	0.2
		12	0.333			15	0.2
		18	0.333			17	0.2
		18	0.333			16	0.2
		14	0.333			18	0.2
		17	0.333			13	0.2
		28	0.867			25	0.2
		24	0.867			13	0.2
		39	0.867			19	1
		21	0.867			26	1
		48	0.867			16	1
		26	0.867			18	1
		19	0.867			32	1
		17	0.867			34	1
		17	0.867			16	1
		13	0.867			14	1
		22	0.867			18	1
		15	0.867			24	1
		27	0.867			21	1
		16	0.867			14	1
		15	0.867			16	1
		11	1			24	1
		9	1			27	1
		9	1			14	0.6
		8	1			19	0.6
		6	1			17	0.6
		9	1			14	0.6
		10	1			14	0.6
		12	1			11	0.6
		11	1			18	0.6
		10	1			13	0.6
		18	1			28	0.6
		10	1			16	0.6
		9	1			11	0.6
		10	1			17	0.6
		6	1			24	0.6
		17	1			13	0.6
		15	1			15	0.6
		13	1			14	0.867
		13	1			15	0.867
		15	1			26	0.867
		15	1			22	0.867
		14	1			13	0.867
		27	1			16	0.867
		29	1			19	0.867
		18	1			20	0.867
		15	1			16	0.867
		15	1			14	0.867
		14	1			18	0.867
		16	1			19	0.867
		13	1			27	0.867
		14	1			13	0.867
		17	1			17	0.867
		17	1			15	0.733
		15	1			22	0.733
		18	1			16	0.733
		22	1			18	0.733
		17	1			20	0.733
		18	1			18	0.733
		17	1			21	0.733
		24	1			10	0.733
		11	1			14	0.733
		13	1			11	0.733
		10	1			16	0.733
		11	1			11	0.733
		12	1			31	0.733
		19	1			19	0.733
		18	1			25	0.733
		13	1			23	1
		23	1			15	1
		14	1			21	1
		12	1			29	1
		13	1			27	1
		11	1			22	1
		16	1			27	1
		12	1			22	1
		12	1			33	1
		14	1			33	1
		21	1			24	1
		16	1			110	1
		13	1			24	1
		20	1			20	1
		15	1			24	1
		26	1			19	0.6
		24	1			43	0.6
		29	1			20	0.6
		16	1			20	0.6
		17	1			24	0.6
		23	1			28	0.6
		15	1			26	0.6
		17	1			85	0.6
		15	1			100	0.6
		33	1			23	0.6
		29	1			19	0.6
		18	1			18	0.6
		19	1			13	0.6
		13	1			19	0.6
		13	1			43	0.6
		13	1			80	1
		13	1			50	1
		11	1			16	1
		18	1			12	1
		12	1			18	1
		13	1			14	1
		12	1			11	1
		13	1			17	1
		13	1			13	1
		18	1			17	1
		19	1			16	1
		31	1			26	1
		14	1			12	1
		96	0.2			17	1
		78	0.2			12	1
		35	0.2			39	0.6
		20	0.2			28	0.6
		45	0.2			22	0.6
		12	0.2			18	0.6
		11	0.2			15	0.6
		14	0.2			80	0.6
		12	0.2			47	0.6
		12	0.2			17	0.6
		12	0.2			16	0.6
		11	0.2			49	0.6
		11	0.2			27	0.6
		17	0.2			14	0.6
		11	0.2			21	0.6
		20	0.333			27	0.6
		20	0.333			20	0.067
		19	0.333			23	0.067
		16	0.333			18	0.067
		19	0.333			15	0.067
		17	0.333			20	0.067
		18	0.333			16	0.067
		20	0.333			20	0.067
		24	0.333			16	0.067
		24	0.333			21	0.067
		20	0.333			15	0.067
		19	0.333			15	0.067
		26	0.333			20	0.067
		21	0.333			18	0.067
		22	0.333			17	0.067
		17	1			33	0.067
		16	1			17	1
		13	1			22	1
		15	1			11	1
		19	1			17	1
		16	1			17	1
		11	1			14	1
		12	1			13	1
		13	1			15	1
		14	1			11	1
		12	1			31	1
		13	1			20	1
		10	1			10	1
		15	1			11	1
		18	1			21	1
		23	0.067			13	1
		28	0.067			17	0.333
		12	0.067			21	0.333
		15	0.067			16	0.333
		10	0.067			25	0.333
		13	0.067			18	0.333
		11	0.067			16	0.333
		14	0.067			19	0.333
		11	0.067			12	0.333
		12	0.067			17	0.333
		12	0.067			16	0.333
		11	0.067			15	0.333
		13	0.067			15	0.333
		12	0.067			16	0.333
		15	0.067			20	0.333
		17	1			22	0.333
		26	1			12	0.6
		15	1			44	0.6
		15	1			15	0.6
		11	1			12	0.6
		13	1			24	0.6
		22	1			15	0.6
		13	1			11	0.6
		14	1			18	0.6
		12	1			10	0.6
		14	1			20	0.6
		23	1			20	0.6
		17	1			35	0.6
		12	1			22	0.6
		11	1			14	0.6
		28	0.067			14	0.6
		13	0.067			22	0.867
		14	0.067			12	0.867
		11	0.067			15	0.867
		19	0.067			14	0.867
		11	0.067			17	0.867
		9	0.067			11	0.867
		13	0.067			16	0.867
		15	0.067			54	0.867
		12	0.067			21	0.867
		12	0.067			28	0.867
		13	0.067			10	0.867
		11	0.067			25	0.867
		18	0.067			20	0.867
		10	0.067			14	0.867
		82	0.867			17	0.867
		15	0.867			23	0.467
		11	0.867			17	0.467
		24	0.867			20	0.467
		12	0.867			31	0.467
		11	0.867			17	0.467
		11	0.867			12	0.467
		11	0.867			21	0.467
		12	0.867			13	0.467
		14	0.867			30	0.467
		10	0.867			11	0.467
		21	0.867			22	0.467
		41	0.867			43	0.467
		28	0.867			19	0.467
		21	0.867			31	0.467
		22	1			20	0.467
		14	1			16	1
		13	1			20	1
		12	1			15	1
		18	1			24	1
		12	1			17	1
		8	1			15	1
		14	1			18	1
		14	1			11	1
		11	1			16	1
		13	1			15	1
		12	1			14	1
		12	1			14	1
		17	1			15	1
		9	1			19	1
		24	0.067			21	1
		28	0.067			24	0.333
		15	0.067			48	0.333
		18	0.067			25	0.333
		13	0.067			25	0.333
		16	0.067			29	0.333
		14	0.067			33	0.333
		17	0.067			31	0.333
		14	0.067			85	0.333
		15	0.067			35	0.333
		15	0.067			28	0.333
		14	0.067			24	0.333
		16	0.067			23	0.333
		15	0.067			18	0.333
		18	0.067			24	0.333
		16	1			48	0.333
		15	1			16	1
		12	1			20	1
		14	1			11	1
		18	1			16	1
		16	1			16	1
		10	1			13	1
		11	1			12	1
		12	1			14	1
		14	1			11	1
		12	1			30	1
		13	1			19	1
		9	1			9	1
		14	1			10	1
		17	1			20	1
		18	1			12	1
		13	1			29	0.6
		24	1			21	0.6
		22	1			22	0.6
		27	1			23	0.6
		14	1			24	0.6
		15	1			20	0.6
		21	1			25	0.6
		13	1			54	0.6
		15	1			31	0.6
		13	1			37	0.6
		31	1			19	0.6
		27	1			34	0.6
		16	1			27	0.6
		17	1			21	0.6
						26	0.6
